# Supplementary material for: Zinc finger knuckle genes are associated with tolerance to drought and dehydration in chickpea (Cicer arietinum L.)
Source: Front Plant Sci. 2024 May 3;15:1354413. doi: 10.3389/fpls.2024.1354413 (PMC11099236; doi:10.3389/fpls.2024.1354413)
Supplement: Supplementary Material S1 — Sequences and information about primers and molecular probes used for: (1) Sequencing of fragments in coding regions and promoters; (2) ASQ genotyping; (3) CAPS markers; (4) RT-qPCR gene specific and reference gene primers. [file DataSheet_1.zip]

Archive with 2 entries (2 files):
- Khassanova-Supplementary-material-S1-S5-26-04-2024.pdf
- Supplementary-material-S6-DArT-raw-data-26-04-2024.xlsx
